# Supplementary material for: High prevalence of p16 staining in malignant tumors
Source: PLoS One. 2022 Jul 21;17(7):e0262877. doi: 10.1371/journal.pone.0262877 (PMC9302831; doi:10.1371/journal.pone.0262877)
Supplement: S1 Table — (XLSX) [file pone.0262877.s001.xlsx]

## Sheet: Sheet1
PMID	Tumor Entity	n	positive (%)
31269413	Clear cell endometrial carcinoma	45	0
16175083	Clear cell endometrial carcinoma	2	0.5
20567148	Clear cell endometrial carcinoma	6	0.166667
15226775	Non invasive urothelial carcinoma pTa	53	0.886792
29524168	Non invasive urothelial carcinoma pTa	76	0.697368
15160340	Non invasive urothelial carcinoma pTa	22	0.318182
12372886	Non invasive urothelial carcinoma pTa	30	0.6
19846821	Non invasive urothelial carcinoma pTa	57	0.807018
11752859	Non invasive urothelial carcinoma pTa	18	0.611111
10872671	Non invasive urothelial carcinoma pTa	10	0.9
12559081	Non invasive urothelial carcinoma pTa	14	0.214286
11223676	Non invasive urothelial carcinoma pTa	16	0.875
15858126	SCC of the cervix	8	1
15482563	SCC of the cervix	29	1
24302179	SCC of the cervix	47	1
32204550	SCC of the cervix	49	0.959184
31423197	SCC of the cervix	23	1
11291057	SCC of the cervix	53	0.981132
15073118	SCC of the cervix	12	0.75
28403015	SCC of the cervix	17	1
18191996	SCC of the cervix	21	1
25884453	SCC of the cervix	85	0.988235
17632454	SCC of the cervix	20	1
20090212	SCC of the cervix	72	0.986111
20571342	SCC of the cervix	36	0.861111
16376485	SCC of the cervix	9	1
25910412	SCC of the cervix	50	0.92
15328914	SCC of the cervix	30	0.766667
29021820	SCC of the cervix	77	0.922078
12694668	SCC of the cervix	220	0.427273
23691455	SCC of the cervix	58	0.62069
20823766	SCC of the cervix	12	0.666667
9736404	SCC of the cervix	32	1
24300539	SCC of the cervix	161	0.962733
17090194	Phyllodes tumor of the breast	30	0.8
32650852	Basal cell carcinoma of the skin	24	0.291667
27039730	Basal cell carcinoma of the skin	53	0.792453
26429157	Basal cell carcinoma of the skin	17	0.529412
19851197	Uterus MMMT	30	0.966667
20642852	Uterus MMMT	23	0.304348
22114462	Adenocarcinoma of the cervix	40	0.8
22611756	Adenocarcinoma of the cervix	40	0.8
19680686	Adenocarcinoma of the cervix	34	0.941176
24302179	Adenocarcinoma of the cervix	3	1
25272301	Adenocarcinoma of the cervix	15	1
21623205	Adenocarcinoma of the cervix	15	0.933333
19153755	Adenocarcinoma of the cervix	14	0.785714
14648656	Adenocarcinoma of the cervix	25	0.88
23318908	Adenocarcinoma of the cervix	37	0.918919
19347018	Adenocarcinoma of the cervix	14	0.714286
26910219	Adenocarcinoma of the cervix	17	0.823529
12819388	Adenocarcinoma of the cervix	23	0.956522
12548164	Adenocarcinoma of the cervix	26	1
15043304	Adenocarcinoma of the cervix	19	1
19696622	Adenocarcinoma of the cervix	14	0.785714
25884453	Adenocarcinoma of the cervix	56	1
19763614	Adenocarcinoma of the cervix	14	0.785714
17192788	Adenocarcinoma of the cervix	40	1
16496173	Adenocarcinoma of the cervix	25	1
24300539	Adenocarcinoma of the cervix	32	0.75
15482563	Adenocarcinoma of the cervix	27	0.814815
22123724	Adenocarcinoma of the cervix	28	0.821429
11291057	Adenocarcinoma of the cervix	7	0.857143
28245508	Adenocarcinoma of the cervix	30	0.666667
9736404	Adenocarcinoma of the cervix	7	0.857143
32175898	Liposarcoma	31	0.548387
26509911	Liposarcoma	44	0.977273
19186005	Liposarcoma	4	1
9269824	Liposarcoma	5	0.8
22301498	Liposarcoma	70	0.942857
24747207	Liposarcoma	27	0.888889
26514741	Liposarcoma	16	0.75
23425231	Liposarcoma	17	0.941176
31145104	Liposarcoma	11	1
9582521	Liposarcoma	16	0.625
11958662	Liposarcoma	11	0
27597521	Liposarcoma	37	0.918919
17581420	Serous carcinoma of the ovary	10	0.5
16648864	Serous carcinoma of the ovary	24	0.916667
21077476	Serous carcinoma of the ovary	45	0.866667
26043844	Serous carcinoma of the ovary	77	0.623377
16175083	Serous carcinoma of the ovary	10	0.9
27770808	Serous carcinoma of the ovary	29	1
18180113	Serous carcinoma of the ovary	27	0.888889
29662608	Serous carcinoma of the ovary	103	0.485437
10632354	Serous carcinoma of the ovary	25	0.4
27468887	Serous carcinoma of the ovary	32	0.46875
30062862	Serous carcinoma of the ovary	4539	0.935669
32848457	Serous carcinoma of the ovary	208	0.384615
17885492	Serous carcinoma of the ovary	127	1
9133447	Serous carcinoma of the ovary	25	0.76
11063650	Serous carcinoma of the ovary	20	0.4
19188815	Serous carcinoma of the ovary	38	0.973684
23303027	Serous carcinoma of the ovary	20	0.75
24336157	Serous carcinoma of the ovary	334	0.943114
30059451	Serous carcinoma of the ovary	228	0.986842
23896709	Serous carcinoma of the ovary	13	0.923077
20567148	Serous endometrial carcinoma	10	0.9
24168495	Serous endometrial carcinoma	15	1
21797124	Serous endometrial carcinoma	1	1
16175083	Serous endometrial carcinoma	2	1
23896709	Serous endometrial carcinoma	33	0.757576
17581420	Serous endometrial carcinoma	11	1
9133447	Endometrioid carcinoma of the ovary	12	0.416667
19188815	Endometrioid carcinoma of the ovary	15	0.8
27770808	Endometrioid carcinoma of the ovary	3	1
10632354	Endometrioid carcinoma of the ovary	15	0.2
27468887	Endometrioid carcinoma of the ovary	2	0
26043844	Endometrioid carcinoma of the ovary	34	0.617647
30062862	Endometrioid carcinoma of the ovary	882	0.856009
16175083	Endometrioid carcinoma of the ovary	2	0.5
11063650	Endometrioid carcinoma of the ovary	6	0.166667
16648864	Endometrioid carcinoma of the ovary	82	0.158537
25661244	SCLC	20	0.7
11832187	SCLC	17	0.941176
29566943	SCLC	109	0.93578
10547597	SCLC	161	0.950311
12612881	SCLC	75	0.933333
20237870	SCLC	26	0.769231
30385371	SCLC	100	0.95
16862075	SCLC	40	0.775
16496173	Endometrioid endometrial carcinoma	7	0.571429
10682682	Endometrioid endometrial carcinoma	35	0.828571
20567148	Endometrioid endometrial carcinoma	140	0.05
24168495	Endometrioid endometrial carcinoma	9	0.777778
26910219	Endometrioid endometrial carcinoma	20	0.85
19270644	Endometrioid endometrial carcinoma	22	0.5
28002515	Endometrioid endometrial carcinoma	58	0.155172
22123724	Endometrioid endometrial carcinoma	20	0.55
16175083	Endometrioid endometrial carcinoma	17	0.117647
9404701	Endometrioid endometrial carcinoma	41	0.341463
31600177	Endometrioid endometrial carcinoma	84	0.0119048
19033864	Brenner tumor	13	0
16648864	Ovarian MMMT	9	0.666667
16175083	Ovarian MMMT	3	1
30305801	Medullary carcinoma of the breast	1	1
27835607	Medullary carcinoma of the breast	44	0.295455
25465729	SCC of the anal canal	105	0.714286
20823766	SCC of the anal canal	8	0.75
24021343	SCC of the anal canal	153	0.895425
24839133	SCC of the anal canal	80	0.8125
32266586	SCC of the anal canal	30	0.733333
25271758	SCC of the anal canal	35	0.8
12861066	SCC of the anal canal	29	1
11958662	Leiomyosarcoma	9	0
31145104	Leiomyosarcoma	6	0.5
23552380	Leiomyosarcoma	16	1
20878171	Leiomyosarcoma	21	0.952381
18156978	Leiomyosarcoma	8	1
26509911	Leiomyosarcoma	11	1
28869928	Leiomyosarcoma	31	0.451613
17543074	Leiomyosarcoma	22	0.954545
14595762	Leiomyosarcoma	77	0.441558
24747207	Leiomyosarcoma	35	0.857143
18162776	Leiomyosarcoma	23	0.0869565
15589581	Leiomyosarcoma	21	0.571429
18580309	Leiomyosarcoma	35	1
9269824	Leiomyosarcoma	5	0.6
19734847	Leiomyosarcoma	102	0.872549
19734847	Leiomyosarcoma	143	0.671329
9582521	Leiomyosarcoma	3	0.666667
27717885	Leiomyosarcoma	10	0.5
22251937	Neuroendocrine carcinoma of the pancreas (NEC)	7	0.714286
31319641	Neuroendocrine carcinoma of the pancreas (NEC)	8	0.25
20164052	Urothelial Carcinoma, no distinction in the type	16	0.4375
18334837	Urothelial Carcinoma, no distinction in the type	93	0.451613
15098008	Rhabdomyosarcoma	72	0.666667
11958662	Rhabdomyosarcoma	19	0.0526316
24747207	Rhabdomyosarcoma	3	1
9269824	Rhabdomyosarcoma	1	1
27835607	Tubular carcinoma of the breast	38	0.210526
22666745	Gastrointestinal stromal tumor (GIST)	55	0.454545
21496871	Gastrointestinal stromal tumor (GIST)	95	0.768421
12721243	Gastrointestinal stromal tumor (GIST)	43	0.372093
20459531	Gastrointestinal stromal tumor (GIST)	119	0.394958
20948918	Gastrointestinal stromal tumor (GIST)	118	0.694915
19697360	Gastrointestinal stromal tumor (GIST)	21	0.761905
16733203	Gastrointestinal stromal tumor (GIST)	23	0.391304
15181453	Gastrointestinal stromal tumor (GIST)	21	0
27844328	Thymoma	37	0.297297
9398039	Thymoma	36	0.583333
30062862	Clear cell carcinoma of the ovary	717	0.796374
19188815	Clear cell carcinoma of the ovary	12	0.5
9133447	Clear cell carcinoma of the ovary	7	1
27468887	Clear cell carcinoma of the ovary	2	0
10632354	Clear cell carcinoma of the ovary	11	0.272727
11063650	Clear cell carcinoma of the ovary	5	0
16175083	Clear cell carcinoma of the ovary	5	0.6
16648864	Clear cell carcinoma of the ovary	11	0.454545
25155250	SCC of the vagina	146	0.691781
31593028	SCC of the vagina	27	0.925926
21166704	SCC of the vagina	32	0.8125
20823766	SCC of the vagina	4	0.75
22226684	SCC of the vagina	57	0.736842
15328914	SCC of the vagina	9	0.666667
25605180	SCC of the vagina	15	0.866667
16575619	Adenomatous Polyps	30	0.2
27976639	Adenomatous Polyps	41	0.146341
11040180	Adenomatous Polyps	36	0.888889
22674453	Chondrosarcoma	123	0.292683
24747207	Chondrosarcoma	3	0.666667
24747207	Synovial sarcoma	18	0.777778
17074682	Synovial sarcoma	38	0.289474
26434631	Neuroendocrine carcinoma colorectal (NEC)	25	0.56
24747207	Angiosarcoma	23	0.608696
9269824	Angiosarcoma	2	0.5
15591457	Adenocarcinoma colorectal	132	0.340909
12963980	Adenocarcinoma colorectal	43	0.325581
14598358	Adenocarcinoma colorectal	161	0.919255
24022192	Adenocarcinoma colorectal	230	0.630435
27976639	Adenocarcinoma colorectal	191	0.303665
11920733	Adenocarcinoma colorectal	249	0.738956
16489072	Adenocarcinoma colorectal	90	0.0888889
14696398	Adenocarcinoma colorectal	84	0.97619
15545173	Adenocarcinoma colorectal	24	0.833333
22095233	Adenocarcinoma colorectal	70	0.285714
18752124	Adenocarcinoma colorectal	194	0.798969
26434631	Adenocarcinoma colorectal	21	0.190476
16912910	Adenocarcinoma colorectal	36	0.777778
32584870	Adenocarcinoma colorectal	92	0.304348
15492985	Adenocarcinoma colorectal	117	0.384615
11040180	Adenocarcinoma colorectal	28	0.642857
16575619	Adenocarcinoma colorectal	30	0.166667
27220764	Adenocarcinoma colorectal	55	0.8
18284933	Adenocarcinoma colorectal	189	0.793651
15809712	Adenocarcinoma colorectal	55	0.963636
21263246	SCC of the penis	202	0.262376
25885064	SCC of the penis	58	0.586207
31856740	SCC of the penis	55	0.309091
23499169	SCC of the penis	48	0.291667
30312320	SCC of the penis	55	0.4
20823766	SCC of the penis	8	0
32374757	SCC of the penis	26	0.461538
22245329	SCC of the penis	92	0.554348
21085986	SCC of the penis	52	0.5
32430598	SCC of the penis	226	0.261062
32139302	SCC of the penis	35	0.371429
25661481	SCC of the penis	52	0.442308
31698006	SCC of the penis	102	0.519608
25210933	SCC of the penis	62	0.483871
25261804	SCC of the penis	119	0.495798
10872671	Invasive urothelial carcinoma from pT1 and above	106	0.669811
12559081	Invasive urothelial carcinoma from pT1 and above	42	0.0714286
23046361	Invasive urothelial carcinoma from pT1 and above	583	0.394511
29524168	Invasive urothelial carcinoma from pT1 and above	17	0.647059
21655657	Invasive urothelial carcinoma from pT1 and above	28	0.785714
12372886	Invasive urothelial carcinoma from pT1 and above	37	0.297297
15160340	Invasive urothelial carcinoma from pT1 and above	79	0.417722
11223676	Invasive urothelial carcinoma from pT1 and above	123	0.682927
27473264	Invasive urothelial carcinoma from pT1 and above	92	0.391304
15226775	Invasive urothelial carcinoma from pT1 and above	25	0.72
11752859	Invasive urothelial carcinoma from pT1 and above	22	0.863636
19846821	Invasive urothelial carcinoma from pT1 and above	48	0.583333
15774242	Invasive urothelial carcinoma from pT1 and above	63	0.460317
16799475	Adenocarcinoma of the prostate, no gleason distinction	111	0.315315
25906117	Adenocarcinoma of the prostate, no gleason distinction	66	0.863636
25059847	Adenocarcinoma of the prostate, no gleason distinction	46	0.26087
26246306	Adenocarcinoma of the prostate, no gleason distinction	138	0.188406
20854069	Adenocarcinoma of the prostate, no gleason distinction	529	0.20794
12947069	Adenocarcinoma of the prostate, no gleason distinction	67	0.731343
26778368	Adenocarcinoma of the prostate, no gleason distinction	60	0.533333
10353729	Adenocarcinoma of the prostate, no gleason distinction	88	0.431818
21544337	Adenocarcinoma of the prostate, no gleason distinction	32	1
27186851	SCC of the Pharynx	9	0.888889
23721566	SCC of the Pharynx	179	0.748603
31741151	SCC of the Pharynx	12	0.25
31319641	Neuroendocrine tumor of the pancreas (NET)	6	0.833333
17278096	Neuroendocrine tumor of the pancreas (NET)	46	0.543478
22251937	Neuroendocrine tumor of the pancreas (NET)	11	1
24260058	Neuroendocrine tumor of the pancreas (NET)	7	0.285714
15841692	Neuroendocrine tumor of the pancreas (NET)	24	0.875
27835607	Mucinous carcinoma of the breast	50	0.38
9355977	Malignant melanoma	91	0.912088
26661921	Malignant melanoma	40	0.9
19369901	Malignant melanoma	125	0.04
21108607	Malignant melanoma	53	0.566038
10575157	Malignant melanoma	20	0.9
12459643	Malignant melanoma	108	0.481481
23808580	Malignant melanoma	22	0.727273
18781132	Malignant melanoma	104	0.384615
18246051	Malignant melanoma	190	0.552632
14695333	Malignant melanoma	92	0.891304
27569296	Malignant melanoma	19	0.842105
17091256	Malignant melanoma	37	0.27027
29417221	Malignant melanoma	25	0.96
16331607	Malignant melanoma	64	0.78125
26766120	Malignant melanoma	15	0.533333
9650698	Malignant melanoma	50	0.6
10815907	Malignant melanoma	190	0.721053
21292305	Non-Hodgkin Lymphoma	127	0.889764
12748254	Non-Hodgkin Lymphoma	79	0.822785
19099554	Non-Hodgkin Lymphoma	18	0.5
9620022	Non-Hodgkin Lymphoma	95	0.852632
16115229	Non-Hodgkin Lymphoma	205	0.414634
10086736	Non-Hodgkin Lymphoma	35	0.742857
9736037	Non-Hodgkin Lymphoma	112	0.633929
25250115	Non-Hodgkin Lymphoma	25	0.84
25250115	Non-Hodgkin Lymphoma	25	0.84
20332669	Non-Hodgkin Lymphoma	70	0.457143
26057448	Pleura mesothelioma	88	0.488636
18327208	Pleura mesothelioma	52	0.615385
28889523	Pleura mesothelioma	208	0.264423
18958493	Pleura mesothelioma	39	0.384615
22504106	Pleura mesothelioma	55	0.454545
18395929	Pleura mesothelioma	30	0.2
31138176	Pleura mesothelioma	92	0.206522
14691913	Adenocarcinoma of the stomach	67	0.507463
20334896	Adenocarcinoma of the stomach	400	0.105
21155014	Adenocarcinoma of the stomach	17	0.411765
16474375	Adenocarcinoma of the stomach	204	0.558824
12717828	Adenocarcinoma of the stomach	40	0.225
25123601	Adenocarcinoma of the stomach	84	0.583333
12145426	Adenocarcinoma of the stomach	70	0.871429
10665912	Adenocarcinoma of the stomach	125	0.752
18484097	Adenocarcinoma of the stomach	158	0.512658
10779641	Adenocarcinoma of the stomach	58	0.844828
15197775	Adenocarcinoma of the stomach	100	0.69
32880047	Adenocarcinoma of the stomach	72	0.180556
10440744	NSCLC Adenocarcinoma	43	0.534884
10213214	NSCLC Adenocarcinoma	44	0.409091
12445746	NSCLC Adenocarcinoma	30	0.633333
31157548	NSCLC Adenocarcinoma	75	0.506667
22619677	NSCLC Adenocarcinoma	51	0.333333
8621224	NSCLC Adenocarcinoma	41	0.585366
10646891	NSCLC Adenocarcinoma	106	0.679245
29566943	NSCLC Adenocarcinoma	22	0.409091
8758904	NSCLC Adenocarcinoma	47	0.595745
11165395	NSCLC Adenocarcinoma	57	0.473684
9988232	NSCLC Adenocarcinoma	51	0.588235
11832187	NSCLC Adenocarcinoma	37	0.513514
9241072	NSCLC Adenocarcinoma	64	0.796875
12559346	NSCLC Adenocarcinoma	47	0.531915
10754490	NSCLC Adenocarcinoma	39	0.564103
9751261	NSCLC Adenocarcinoma	41	0.463415
20237870	NSCLC Adenocarcinoma	127	0.913386
10567907	NSCLC Adenocarcinoma	47	0.12766
9531999	NSCLC Adenocarcinoma	34	0.558824
9645340	NSCLC Adenocarcinoma	35	0.657143
12898597	NSCLC Adenocarcinoma	132	0.393939
11679179	NSCLC Adenocarcinoma	72	0.527778
28815579	SCC of the vulva	1594	0.288582
26171917	SCC of the vulva	97	0.515464
32282317	SCC of the vulva	39	0.512821
15870532	SCC of the vulva	4	1
19509584	SCC of the vulva	80	0.2375
15328914	SCC of the vulva	13	0.846154
15385108	SCC of the vulva	223	0.470852
16998595	SCC of the vulva	37	0.243243
17721272	SCC of the vulva	80	0.425
31771962	SCC of the vulva	48	0.541667
31274700	SCC of the vulva	111	0.378378
31572682	SCC of the vulva	75	0.253333
31844270	SCC of the vulva	84	0.142857
20823766	SCC of the vulva	14	0.214286
25605180	SCC of the vulva	15	0.733333
17063073	SCC of the vulva	92	0.173913
26630231	SCC of the vulva	196	0.397959
26855143	SCC of the vulva	50	0.54
15213596	SCC of the vulva	46	0.26087
23645067	SCC of the vulva	188	0.601064
24373193	Ductal carcinoma of the breast, no dictinction in the type	100	0.26
30305801	Ductal carcinoma of the breast, no dictinction in the type	116	0.715517
21488187	Ductal carcinoma of the breast, no dictinction in the type	91	0.692308
16867861	Ductal carcinoma of the breast, no dictinction in the type	107	0.616822
9495362	Ductal carcinoma of the breast, no dictinction in the type	149	0.637584
26843058	Ductal carcinoma of the breast, no dictinction in the type	1042	0.390595
8686738	Ductal carcinoma of the breast, no dictinction in the type	63	0.444444
26339389	Ductal carcinoma of the breast, no dictinction in the type	406	0.923645
9990866	Ductal carcinoma of the breast, no dictinction in the type	46	0.521739
27664050	Ductal carcinoma of the breast, no dictinction in the type	45	0.444444
16390241	SCC of the skin	24	1
15257310	SCC of the skin	12	0.916667
15140233	SCC of the skin	40	0.5
20823766	SCC of the skin	25	0.28
27039730	SCC of the skin	36	0.861111
17034532	SCC of the skin	16	0.3125
27833960	SCC of the skin	61	0.704918
26429157	SCC of the skin	38	0.157895
21174181	Hodgkin's Lymphoma	60	0.716667
10574604	Hodgkin's Lymphoma	44	1
16360421	Hodgkin's Lymphoma	61	0.491803
10616196	Hodgkin's Lymphoma	37	0.189189
25250115	Hodgkin's Lymphoma	30	0.533333
19099554	Hodgkin's Lymphoma	50	0.86
25250115	Hodgkin's Lymphoma	30	0.533333
26632465	Hodgkin's Lymphoma	52	0.480769
24294363	Hodgkin's Lymphoma	95	0.621053
15354186	Hodgkin's Lymphoma	89	0.685393
27831553	Hodgkin's Lymphoma	16	0.875
9645340	NSCLC, no distinction in the type	6	0.5
15976342	NSCLC, no distinction in the type	105	0.580952
12451621	NSCLC, no distinction in the type	78	0.448718
20237870	NSCLC, no distinction in the type	18	0.944444
10574258	NSCLC, no distinction in the type	76	0.710526
10091946	NSCLC, no distinction in the type	112	0.428571
16862075	NSCLC, no distinction in the type	12	0.583333
10646891	NSCLC, no distinction in the type	10	0.8
10547597	NSCLC, no distinction in the type	20	0.25
12559346	NSCLC, no distinction in the type	8	0.75
9751261	NSCLC, no distinction in the type	5	0.8
10754490	NSCLC, no distinction in the type	5	0.6
14693837	NSCLC, no distinction in the type	68	0.544118
8758904	NSCLC, no distinction in the type	11	0.363636
11832187	NSCLC, no distinction in the type	4	0.5
29566943	NSCLC, no distinction in the type	24	0.5
9241072	NSCLC, no distinction in the type	8	0.875
11843312	NSCLC, no distinction in the type	61	0.57377
10440744	NSCLC, no distinction in the type	48	0.5
8621224	NSCLC, no distinction in the type	4	0.75
22619677	NSCLC, no distinction in the type	22	0.227273
9269824	Kaposi's sarcoma	1	1
17122641	Papillary renal cell carcinoma	9	0
8686738	Lobular carcinoma of the breast	33	0.30303
27835607	Lobular carcinoma of the breast	210	0.290476
9990866	Lobular carcinoma of the breast	3	1
25003839	Lobular carcinoma of the breast	78	0.564103
16867861	Lobular carcinoma of the breast	90	0.277778
31592814	Lobular carcinoma of the breast	70	0.8
26434631	Neuroendocrine tumor colorectal (NET)	20	0.05
24260058	Neuroendocrine tumor colorectal (NET)	10	0.2
17308359	Follicular carcinoma of the thyroid	7	0.142857
17117177	Follicular carcinoma of the thyroid	5	1
15757201	Follicular carcinoma of the thyroid	12	0.916667
11802210	Cholangiocarcinoma	21	0.47619
24487593	Cholangiocarcinoma	33	0.30303
11100316	Cholangiocarcinoma	34	0.0588235
16390235	Cholangiocarcinoma	90	0.477778
17239935	Cholangiocarcinoma	22	0.272727
11836554	Cholangiocarcinoma	99	0.606061
12378511	Cholangiocarcinoma	42	0.642857
19589279	Thyroid carcinoma derived from follicular cells, no distinction in the type	71	0.380282
18612701	Thyroid carcinoma derived from follicular cells, no distinction in the type	96	0.5625
21965758	Thyroid carcinoma derived from follicular cells, no distinction in the type	50	0.5
23221606	Endometrial stromal sarcoma	39	0.461538
23435725	Endometrial stromal sarcoma	16	0.625
17308359	Anaplastic thyroid carcinoma	5	0.2
30857877	SCC of the oral cavity	58	0.482759
24615330	SCC of the oral cavity	29	0.310345
31465605	SCC of the oral cavity	121	0.793388
27421171	SCC of the oral cavity	91	0.153846
27113547	SCC of the oral cavity	9	0.333333
26447892	SCC of the oral cavity	60	0.983333
28378539	SCC of the oral cavity	95	0.905263
11012984	SCC of the oral cavity	37	0.378378
21391738	SCC of the oral cavity	135	0.592593
30842161	SCC of the oral cavity	13	1
27166031	SCC of the oral cavity	112	0.446429
29178862	SCC of the oral cavity	55	0.109091
25677091	SCC of the oral cavity	80	0.1375
21595750	SCC of the oral cavity	65	0.215385
31741151	SCC of the oral cavity	169	0.905325
19192055	SCC of the oral cavity	16	0.1875
12415197	SCC of the oral cavity	50	0.68
29344992	SCC of the oral cavity	67	0.253731
29215771	SCC of the oral cavity	97	0.123711
27765330	SCC of the oral cavity	296	0.0135135
20955378	SCC of the oral cavity	20	0.45
27817107	SCC of the oral cavity	100	0.53
27999998	SCC of the oral cavity	2	0
27186851	SCC of the oral cavity	30	0.666667
12447651	SCC of the oral cavity	293	0.119454
20823766	SCC of the oral cavity	16	0.3125
32845095	SCC of the oral cavity	20	1
17152048	SCC of the oral cavity	225	0.693333
17611661	SCC of the oral cavity	36	0.0833333
25339028	SCC of the oral cavity	156	0.153846
21990227	SCC of the oral cavity	25	0.44
17236202	SCC of the oral cavity	13	0.230769
29496041	SCC of the oral cavity	164	0.0731707
20683015	SCC of the oral cavity	34	1
17052587	SCC of the oral cavity	66	0.212121
17352245	SCC of the oral cavity	60	0.583333
24739827	SCC of the oral cavity	58	0.327586
31778473	SCC of the oral cavity	60	0.833333
31683463	SCC of the oral cavity	68	0.323529
24436120	SCC of the oral cavity	116	0.0517241
23916365	SCC of the oral cavity	59	0.542373
25867270	SCC of the oral cavity	176	0.113636
23721566	SCC of the oral cavity	100	0.71
24850170	SCC of the oral cavity	45	0
20823766	SCC of the oral cavity	5	0.2
26056326	SCC of the oral cavity	21	0.571429
28397583	SCC of the oral cavity	24	0.458333
26749143	SCC of the oral cavity	241	0.0539419
27052966	SCC of the oral cavity	18	0.0555556
23797720	SCC of the oral cavity	7	0.142857
24820457	SCC of the oral cavity	24	0.0833333
26807970	SCC of the oral cavity	12	0.416667
21359449	SCC of the oral cavity	30	0.433333
19424974	SCC of the oral cavity	135	0.407407
24706381	SCC of the oral cavity	50	0.04
15355894	SCC of the oral cavity	64	0.734375
18261630	SCC of the oral cavity	13	0.153846
11098077	SCC of the oral cavity	78	0.320513
23634887	SCC of the oral cavity	35	0.485714
26849661	SCC of the oral cavity	68	0.632353
25035775	SCC of the oral cavity	100	0.4
16920543	SCC of the oral cavity	76	0.171053
30642220	SCC of the larynx	123	0.390244
30873218	SCC of the larynx	88	0.0568182
27751621	SCC of the larynx	23	0.521739
25536405	SCC of the larynx	674	0.0756677
24820457	SCC of the larynx	24	0.125
27052966	SCC of the larynx	33	0.030303
20823766	SCC of the larynx	9	0
22996374	SCC of the larynx	76	0.276316
26749143	SCC of the larynx	159	0.081761
25677091	SCC of the larynx	53	0.169811
23797720	SCC of the larynx	21	0.142857
27999998	SCC of the larynx	42	0.047619
24706381	SCC of the larynx	50	0.24
17152048	SCC of the larynx	181	0.729282
29178862	SCC of the larynx	64	0.125
27113547	SCC of the larynx	39	0.102564
26807970	SCC of the larynx	10	0.2
27765330	SCC of the larynx	49	0.0204082
23721566	SCC of the larynx	70	0.785714
29151940	SCC of the larynx	208	0.230769
22730165	SCC of the larynx	25	0.28
22948376	SCC of the larynx	35	0.2
17122641	Chromophobe renal cell carcinoma	3	0
10632354	Mucinous carcinoma of the ovary	6	0.5
30062862	Mucinous carcinoma of the ovary	387	0.498708
9133447	Mucinous carcinoma of the ovary	16	0.4375
27468887	Mucinous carcinoma of the ovary	7	0
19188815	Mucinous carcinoma of the ovary	10	0
32848457	Mucinous carcinoma of the ovary	48	0.1875
11063650	Mucinous carcinoma of the ovary	14	0.642857
18180113	Mucinous carcinoma of the ovary	25	0.36
29338553	Mucinous carcinoma of the ovary	38	0.394737
27770808	Mucinous carcinoma of the ovary	5	1
26043844	Mucinous carcinoma of the ovary	19	0.105263
12898359	Adenocarcinoma of the pancreas, no distinction in the type	60	0.766667
25053516	Adenocarcinoma of the pancreas, no distinction in the type	60	0.483333
32499915	Adenocarcinoma of the pancreas, ductal	103	0.466019
23470568	Adenocarcinoma of the pancreas, ductal	106	0.330189
15985168	Adenocarcinoma of the pancreas, ductal	25	0.28
16497872	Adenocarcinoma of the pancreas, ductal	7	0
9815833	Adenocarcinoma of the pancreas, ductal	52	0.576923
30348604	Adenocarcinoma of the pancreas, ductal	213	0.314554
11753042	Adenocarcinoma of the pancreas, ductal	62	0.564516
11102889	Adenocarcinoma of the pancreas, ductal	157	0.133758
17600882	Adenocarcinoma of the pancreas, ductal	50	0.2
10705242	SCC of the esophagus	106	0.481132
20388212	SCC of the esophagus	50	0.44
25419379	SCC of the esophagus	105	0.371429
23448401	SCC of the esophagus	86	0.197674
17650224	SCC of the esophagus	86	0.0581395
32256975	SCC of the esophagus	280	0.139286
26609350	SCC of the esophagus	30	0.266667
30952735	SCC of the esophagus	28	0.321429
20823766	SCC of the esophagus	9	0.333333
11304781	SCC of the esophagus	53	0.320755
9311588	SCC of the esophagus	22	0.136364
16136747	SCC of the esophagus	118	0.194915
21087981	SCC of the esophagus	32	0.34375
11937319	SCC of the esophagus	100	0.55
21155014	SCC of the esophagus	17	0.588235
11832187	NSCLC Squamous cell carcinoma	48	0.479167
20237870	NSCLC Squamous cell carcinoma	150	0.666667
20823766	NSCLC Squamous cell carcinoma	30	0
10646891	NSCLC Squamous cell carcinoma	55	0.527273
22843877	NSCLC Squamous cell carcinoma	50	0.1
11165395	NSCLC Squamous cell carcinoma	48	0.541667
9241072	NSCLC Squamous cell carcinoma	43	0.604651
11679179	NSCLC Squamous cell carcinoma	34	0.558824
10754490	NSCLC Squamous cell carcinoma	40	0.575
9645340	NSCLC Squamous cell carcinoma	41	0.292683
10213214	NSCLC Squamous cell carcinoma	40	0.675
18315600	NSCLC Squamous cell carcinoma	31	0.0645161
8621224	NSCLC Squamous cell carcinoma	16	0.25
10440744	NSCLC Squamous cell carcinoma	77	0.298701
12898597	NSCLC Squamous cell carcinoma	173	0.184971
12445746	NSCLC Squamous cell carcinoma	65	0.276923
8758904	NSCLC Squamous cell carcinoma	42	0.404762
12451621	NSCLC Squamous cell carcinoma	30	0.333333
9751261	NSCLC Squamous cell carcinoma	58	0.672414
11267938	NSCLC Squamous cell carcinoma	50	0.22
12559346	NSCLC Squamous cell carcinoma	35	0.657143
31157548	NSCLC Squamous cell carcinoma	88	0.352273
17117177	Thyroid Adenoma	10	0.8
17308359	Thyroid Adenoma	3	0
19589279	Thyroid Adenoma	48	0.875
24747207	Malignant peripheral nerve sheath tumor (MPNST)	9	0.222222
21262917	Malignant peripheral nerve sheath tumor (MPNST)	82	0.5
14508395	Malignant peripheral nerve sheath tumor (MPNST)	27	0.518519
11958662	Malignant peripheral nerve sheath tumor (MPNST)	14	0
11753985	Osteosarcoma	35	0.4
28560748	Osteosarcoma	37	0.567568
26997452	Osteosarcoma	83	0.662651
27544803	Osteosarcoma	357	0.705882
12514789	Adenocarcinoma of the esophagus	114	0.701754
32256975	Adenocarcinoma of the esophagus	351	0.301994
15197775	Adenocarcinoma of the esophagus	50	0.28
15617840	Adenocarcinoma of the esophagus	54	0.148148
17117177	Papillary carcinoma of the thyroid	13	0.923077
18766473	Papillary carcinoma of the thyroid	46	0.304348
17195959	Papillary carcinoma of the thyroid	44	0.886364
17308359	Papillary carcinoma of the thyroid	11	0.545455
25083425	Papillary carcinoma of the thyroid	70	0.471429
16998461	Papillary carcinoma of the thyroid	10	1
26446458	Papillary carcinoma of the thyroid	107	0.373832
11749694	Renal cell carcinoma, no distinction in the type	91	0.978022
14750168	Renal cell carcinoma, no distinction in the type	216	0.268519
15991006	Renal cell carcinoma, no distinction in the type	56	0.392857
11159196	Renal cell carcinoma, no distinction in the type	532	0.0112782
16949731	Renal cell carcinoma, no distinction in the type	397	0.377834
24700118	Renal cell carcinoma, no distinction in the type	122	0.147541
10488417	Hepatocellular carcinoma	36	0.944444
12545816	Hepatocellular carcinoma	35	0.457143
20569442	Hepatocellular carcinoma	36	0.138889
11775834	Hepatocellular carcinoma	25	0.64
10799744	Hepatocellular carcinoma	81	0.641975
9922321	Hepatocellular carcinoma	60	0.516667
20546333	Hepatocellular carcinoma	34	0.117647
16000213	Hepatocellular carcinoma	48	0.1875
15569978	Hepatocellular carcinoma	50	0.42
18292657	Hepatocellular carcinoma	45	0.177778
23792148	Clear cell renal cell carcinoma	452	0.418142
17122641	Clear cell renal cell carcinoma	40	0
