# Supplementary material for: High prevalence of p16 staining in malignant tumors
Source: PLoS One. 2022 Jul 21;17(7):e0262877. doi: 10.1371/journal.pone.0262877 (PMC9302831; doi:10.1371/journal.pone.0262877)
Supplement: S2 Table — (XLSX) [file pone.0262877.s002.xlsx]

## Sheet: Tabelle2
		Supplementary Table 2: p16 positive and p16 negative normal tissues and associated tumor types
		Nomal tissues				Tumor tissues
		Organ	Normal cell type	Immunostaining intensity		Tumor type	% p16 positiv
	p16 positive normal tissues	Pancreas	Islets of Langerhans	Strong		Acinar cell carcinoma of the pancreas	25
						Ductal adenocarcinoma of the pancreas	18.8
						Pancreatic/Ampullary adenocarcinoma	30.8
						Pancreas, neuroendocrine tumor (NET)	47.9
						Pancreas, neuroendocrine carcinoma (NEC)	72.7
		Brain	Adenohypophysis	Strong		Schwannoma	87.6
		Stomach	Gastrointestinal mucosa	Weak to moderate		Gastrointestinal stromal tumor (GIST)	64.4
						Gastric adenocarcinoma, diffuse type	45.5446
						Gastric adenocarcinoma, intestinal type	40.9449
						Gastric adenocarcinoma, mixed type	37.7778
		Salivary gland	Epithelium of ducts	Weak to moderate		Basal cell adenoma of the salivary gland	100
		Prostate	Glandular cells	Weak to moderate		Adenocarcinoma of the prostate, Gleason 3+3	7.93651
						Adenocarcinoma of the prostate, Gleason 4+4	32.8125
						Adenocarcinoma of the prostate, Gleason 5+5	36.0656
						Adenocarcinoma of the prostate (recurrence)	64.4366
						Small cell neuroendocrine carcinoma of the prostate	93.75
		Breast	Glandular cells	Weak to moderate		Invasive breast carcinoma of no special type	38.8542
						Lobular carcinoma of the breast	32.7381
						Medullary carcinoma of the breast	77.2727
						Tubular carcinoma of the breast	71.4286
						Mucinous carcinoma of the breast	46.6667
						Phyllodes tumor of the breast	92.8571
		Adrenal gland	Glandular cells	Weak to moderate		Adrenal cortical adenoma	33.3333
						Adrenal cortical carcinoma	73.0769
		Uterus	Endometrium	Weak to moderate		Endometrioid endometrial carcinoma	81.0256
						Endometrial serous carcinoma	86.9565
						Endometrial carcinoma, high grade, G3	87.5
						Endometrial clear cell carcinoma	100
						Endometrial stromal sarcoma	25
						Endometrioid carcinoma of the ovary	82.0225
		Lymphatic tissues		Weak to moderate		Hodgkin Lymphoma	35.0649
						Non-Hodgkin Lymphoma	46.1538
						Small lymphocytic lymphoma, B-cell type (B-SLL/B-CLL)	45.8333
						Diffuse large B cell lymphoma (DLBCL)	36.3636
						Follicular lymphoma	41.6667
						T-cell Non Hodgkin lymphoma	41.6667
						Mantle cell lymphoma	16.6667
						Marginal zone lymphoma	20
						Diffuse large B-cell lymphoma (DLBCL) in the testis	20
						Burkitt lymphoma	25
	p16 negatve normal tissues
		Skin	Muscular wall, hair follicles and sebaceous glands	negative		Pilomatrixoma	67.8571
			Transitional mucosa	negative		Basal cell carcinoma	91.0448
						Benign nevus	96
						Squamous cell carcinoma of the skin	35.2941
						Malignant melanoma	46.3415
						Merkel cell carcinoma	97.7273
		Head and Neck	Muscular wall and mucosa	negative		Squamous cell carcinoma of the larynx	23.3
						Squamous cell carcinoma of the pharynx	48.1
						Oral squamous cell carcinoma (floor of the mouth)	23.7
			Squamous epithelium of the esophagus	negative		Adenocarcinoma of the esophagus	12.3
						Squamous cell carcinoma of the esophagus	18.3
		Digestive system	Muscular wall of the colon	negative		Adenomatous polyp, low-grade dysplasia	46.9388
						Adenomatous polyp, high-grade dysplasie	73.4694
						Adenocarcinoma of the colon	51.7949
			Brunner gland of the duodenum	negative		Adenocarcinoma of the small intestine	20
			Transitional mucosa of the analy canal	negative		Squamous cell carcinoma of the anal canal	75.9
			Muscular wall of the appendix	negative		Appendix, neuroendocrine tumor (NET)	61.5
			Epithelium of the gallbladder	negative		Gallbladder, neuroendocrine carcinoma (NEC)	75
			Epithelium of the liver	negative		Hepatocellular carcinoma	6
						Non-invasive papillary urothelial carcinoma, pTa G2 low grade	100
		Urinary system	Urothelium of the urinary bladder	negative		Non-invasive papillary urothelial carcinoma, pTa G2 high grade	100
						Non-invasive papillary urothelial carcinoma, pTa G3	90.2
						Urothelial carcinoma, pT2-4 G3	49.3
						Small cell neuroendocrine carcinoma of the bladder	100
			Kidney pelvis	negative		Clear cell renal cell carcinoma	1.81818
			Urothelium of the kidney pelvis	negative		Papillary renal cell carcinoma	32.8125
			Cortex and medulla of the kidney	negative		Clear cell (tubulo) papillary renal cell carcinoma	7.14286
						Chromophobe renal cell carcinoma	22.3301
						Oncocytoma	4.47761
		Male genital organs	Corpus spongiosum of the penis	negative		Squamous cell carcinoma of the penis	50.7
			Testis	negative		Seminoma	9.7
			Epididymis	negative		Embryonal carcinoma of the testis	17.1
						Yolk sac tumor	19.4444
						Teratoma	11.1111
		Female genital tract	Ovarian stroma	negative		Endometrioid carcinoma of the ovary	82.0225
			Fallopian tube mucosa	negative		Serous carcinoma of the ovary	88.3408
						Mucinous carcinoma of the ovary	21.2121
						Clear cell carcinoma of the ovary	63.1579
						Carcinosarcoma of the ovary	77.7778
						Brenner tumor	77.7778
			Epithelium of the endocervix	negative		Squamous cell carcinoma of the cervix	94.4
			Transitional mucosa of the ectocervix	negative		Adenocarcinoma of the cervix uteri	89.6
			Myometrium of the uterus	negative		Carcinosarcoma of the uterus	89.7
		Soft tissues	Striated muscle	negative		Leiomyoma	42.5
						Leiomyosarcoma	74
						Rhabdomyosarcoma	71.4
			Fat	negative		Liposarcoma	88.9
